# Supplementary material for: Interdisciplinary Tools to Safeguard and Amplify Aquatic Genetic Resource Use: A Foundation for Industrial-Scale Quality Control for Fertilization
Source: Animals (Basel). 2026 Jan 14;16(2):249. doi: 10.3390/ani16020249 (PMC12837652; doi:10.3390/ani16020249)
Supplement: Supplementary file 1 [file animals-16-00249-s001.zip]

Archive with 1 entries (1 files):
- animals-4053484-supplementary.pdf
